# Supplementary material for: In Silico Discovery of a Novel PI3Kδ Inhibitor Incorporating 3,5,7-Trihydroxychroman-4-one Targeting Diffuse Large B-Cell Lymphoma
Source: Int J Mol Sci. 2024 Oct 19;25(20):11250. doi: 10.3390/ijms252011250 (PMC11508633; doi:10.3390/ijms252011250)
Supplement: Supplementary file 1 [file ijms-25-11250-s001.zip]

Archive with 4 entries (4 files):
- Excel S1 Targets of Silibinin.xlsx
- Excel S2 Targets of DLBCL.xlsx
- Excel S3  Intersecting genes of Silibinin and DLBCL.xlsx
- Table S1.pdf
