# Supplementary material for: In Silico Discovery of a Novel PI3Kδ Inhibitor Incorporating 3,5,7-Trihydroxychroman-4-one Targeting Diffuse Large B-Cell Lymphoma
Source: Int J Mol Sci. 2024 Oct 19;25(20):11250. doi: 10.3390/ijms252011250 (PMC11508633; doi:10.3390/ijms252011250)
Supplement: Supplementary file 1 [file ijms-25-11250-s001.zip › Excel S1 Targets of Silibinin.xlsx]

## Sheet: Sheet1
ACHE
TOP2A
CA2
CA7
CA1
CA3
CA6
CA12
CA4
CA13
CA5B
ABCB1
CA5A
MMP13
MMP12
CYP1B1
TAS2R31
KLK1
KLK2
MMP14
MMP19
MAPT
TERT
PGD
ST3GAL3
TUBA1A
STAT1
GABRR2
VEGFC
ADORA1
ADORA3
SRC
HGF
ABCC11
HSD17B1
SHBG
RXRA
BCL2
CA9
KCNH2
FGFR2
APOBEC3A
MAPK11
MT-ND4
BACE1
HIF1AN
CYP19A1
DYRK1A
APP
FFAR1
PGF
VEGFA
AURKA
EIF4A1
IRAK1
ADORA2A
F9
NADK
MMP9
PIK3C2A
PIK3C3
SYK
MTOR
MAP3K9
PIK3CD
PIK3CB
PIK3CG
PIK3CA
FGR
PDE10A
