# Supplementary material for: In Silico Discovery of a Novel PI3Kδ Inhibitor Incorporating 3,5,7-Trihydroxychroman-4-one Targeting Diffuse Large B-Cell Lymphoma
Source: Int J Mol Sci. 2024 Oct 19;25(20):11250. doi: 10.3390/ijms252011250 (PMC11508633; doi:10.3390/ijms252011250)
Supplement: Supplementary file 1 [file ijms-25-11250-s001.zip › Excel S2 Targets of DLBCL.xlsx]

## Sheet: Sheet1
BCL6
MYD88
TP53
CD79B
BCL2
BTK
MYC
TBL1XR1
MIR17HG
MIR155
HULC
MIR21
MIR17
MIR10A
FOXO1
MIR151A
MIR150
HOTAIR
MIR149
MIR99A
MEF2C-AS2
PEG10
MIR127
MIRLET7E
SACS-AS1
LUNAR1
MIR221
MIR145
MIR106A
ETV6
MIR210
MIR320A
PANDAR
MIR139
MIR328
MIR95
GH-LCR
MME-AS1
CSMD2-AS1
B3GAT1-DT
MIR143
XPO1
PASD1
CD274
MALT1
ALK
FOXP1
IRF4
MME
PDCD1
GNA13
AKT1
LMO2
EZH2
NFKB1
STAT3
TNFRSF8
IL10
GCSAM
CARD11
CREBBP
CDKN2A
PRDM1
BCL10
CIITA
PIK3CD
MCL1
PAX5
MEF2B
PTEN
IL6
MIR18A
MIR155HG
PDCD1LG2
JAK2
MIR15A
MIR27A
CD5
KMT2D
CD38
TNFAIP3
SPIB
CD79A
HSPA1A
SYVN1
TCL1A
SYK
AICDA
TNFRSF14
MIR146B
EP300
REL
BIRC3
CCND1
MIR126
B2M
SPN
ZC3H12D
MIR222
PTPRC
NOTCH2
HAVCR2
IFNG
LAG3
TET2
MIR92A1
CCND3
MIR27B
CD40
MIR125A
MIR31
MIR28
LOC102723407
NCAM1
IL2
MIR532
SDC1
MIR9-1
MIR181A1
MIR338
BCL2L1
CD247
MIR196A1
MIR497
NOTCH1
CD58
CBS
SERPINA9
MIRLET7I
CD19
MIR142
CR2
MIR518A1
ZAP70
CTLA4
TNFRSF9
MIR214
MIR30E
MIR106B
MIR93
TNFRSF10B
SLC22A16
MIR199A1
MTOR
CD22
FUT4
POU2AF1
H1-4
CD4
CD28
CD8A
CD34
BCL2L11
CD2
PDLIM7
IGLL5
MIR140
MIR200B
MIR200C
MIR324
MIR135A1
MIR193A
MIR331
MIR574
MIR455
MIR296
MIR511
SOCS1
TUG1
IKZF1
SNHG16
MIR34A
SGK1
S1PR2
PVT1
XIST
CXCR4
MKI67
IL9R
MIRLET7C
CERNA3
VEGFA
RB1
BIRC5
CD47
SPEN
SIRT1
RUVBL1
MDM2
SANBR
KRCC1
XIAP
BMI1
HSP90AA1
BTLA
MIR199B
LINC02605
HDAC1
TNF
HDAC2
PDE4B
CDC42BPB
POLR1D
KLHL14
ALB
HK2
JUN
CCND2
MIR224
CD37
TNFSF14
FLT1
LINC01672
STAT6
LDHA
CCNA2
IL10RA
RELA
MIR124-3
NFKB2
MAPK8
XBP1
MIR34B
CBX3
MIR10B
MIR130A
MIRLET7B
MIR24-2
IGH
MGMT
RPS6KB1
PTBP1
TOP1
NFATC1
PHB1
ATG5
ARRDC1
MIR33A
NPM1
CDKN2B
IL10RB
BUB3
EEF1D
RGS1
SNHG14
GAS5
GPX4
IL1RAPL1
LASP1
MTA1
RFX1
TCFL5
MIR665
UBE2A
PKP1
SGCB
PCLO
DTX1
COP1
IL4I1
NFKBIE
TCL1B
SHISA5
CYREN
FOXI3
COL3A1
NME8
CXCL16
TXNDC2
NME9
LOC100131635
MTHFR
ACTG1
ATF4
PPARGC1A
RBBP4
TRIM35
IGKC
TMX2-CTNND1
SNORD15A
TSC2
PARP1
EIF4E
ERN1
ISL1
EIF4B
MIR129-1
GSTP1
CTSD
GAPDH
HSPA8
CACNA1C
HMGB1
HSPA5
HSPD1
KDM1A
PKM
PRDX1
ENO1
HNRNPA1
HSPA9
CBFB
HMGA1
HNRNPA2B1
PPP1CA
RPL5
HNRNPK
PPIA
XRCC6
DDX5
NHP2
NONO
CHD3
CHD4
CORO1A
DDX41
EEF1A1
NCL
SFPQ
SMARCC1
TRIM21
TRIM28
TUBB4B
DHX9
EFTUD2
FBL
HNRNPU
KPNA2
RPS24
RUVBL2
SNRPB
KHDRBS1
RBMX
RPS14
RPS7
SEPTIN9
SLC25A5
SNRPE
ACTL6A
CPSF1
H1-2
IKZF3
MBD2
MTA2
RBBP7
RPL13
TAF9
XK
DDX17
HNRNPA3
NOLC1
PSIP1
RPL12
RPL23A
RPLP2
RPS2
SMARCD2
TAF6
ELOB
ILF2
RPL23
RPL28
RPS11
SNRPD2
SYNCRIP
TAF4
ACIN1
EEF1G
FUBP1
HNRNPL
ILF3
KRT85
SAP18
DDX21
H1-3
H1-5
IKZF2
KHSRP
GATAD2A
HNRNPM
PRPF19
RPL24
RPS25
DCD
IGHG1
NUDT21
RPL36A
HMGN2
NFKBIZ
KRT77
RBM25
TAF5
CD44
FIRRE
GLS
SLC22A1
RCOR1
IQGAP2
FAT4
LNX2
BCL7A
CALR
IRF8
CYCS
MKNK1
SH3BP2
HLX
MKNK2
EIF4E3
MIR146A
PLCG2
TP63
IL4
FOXP3
TNFRSF13C
CCN2
ATM
RPS6KA1
FASN
USP11
HDAC6
ABCB1
MS4A1
PLK1
DAPK1
FHIT
GSTM1
LTA
PIK3CA
FCGR3A
GSTT1
MIR494
DDX3X
IKBKB
BCR
MIR195
ABCG2
CDKN1B
ERCC2
H19
MIR125B1
BAX
FAS
CYP1A1
CTNNB1
SNHG12
IL21
FBXO11
MIR20A
TRC-GCA24-1
CXCL8
YBX1
SOD2-OT1
STAT1
NOD2
TXN
TRAF2
PARP9
MIR223
HAGLROS
CHEK2
IL13
CHUK
HIF1A
YWHAZ
PCAT1
RNU6-1
MET
NFKBIA
BIRC2
IL4R
HLA-DRB1
JAK1
CDKN1A
IRF1
CDKN1C
TNFSF13B
LGALS3
TNFSF13
CUL1
SKP1
FCER2
MIR19A
OR2A1-AS1
CDK2
IL2RA
CCNB1
NQO1
CCNH
RIPK4
NEAT1
MIR431
SNHG8
KDR
CDK1
FBXW7
SKP2
KIF2A
BAG1
H4C16
BDNF-AS
MIR216A
OIP5-AS1
CCNE1
SOX11
MORC4
SNORD44
MIR320D1
BTG2
GPR15
APC
CASP3
WRN
PTPN2
SLC19A1
XRCC1
IL9
JUNB
ETV7
MIR135B
MIR16-1
MIR320D2
SLC2A1
IFNGR1
ANXA5
SIRT3
SLC2A3
TRAF6
BAD
FOXP2
HIC1
IFI27
MIR25
MIR373
MIR129-2
AURKA
CDK6
CXCR2
CDH1
TNFRSF1A
TOP2A
VEGFC
SPOP
BACH2
HLA-DQB1
SMURF2
TRPM4
MEG3
MIR125B2
MIR429
MIR92A2
MIR4422HG
CD44-AS1
LILRB1-AS1
LINC02238
SPON1-AS1
MIR10398
MIR10392
MIR10399
MIR10400
MIR10396A
MIR10393
MIR10394
MIR10396B
MIR10397
DNMT1
ICAM1
SNAP25
FCGR2A
MST1R
CDC7
LGALS1
PDGFD
EBI3
PRAME
SH3BP5
LMO3
HOTAIRM1
CRMA
CDK4
LEPR
PLA2G7
USP7
MC1R
YAP1
ERG
RELB
NFIB
HGFAC
WDR5
ALDH1L1
RNF31
TNIP1
TNIP2
MIR100
LINC00473
MIRLET7G
MIR197
MIR451A
MIR508
CARD11-AS1
TLR4
IL6ST
SHH
AIFM1
BLM
HDAC9
IRAK1
CD59
CDK12
SPP1
BAK1
IGF2BP2
ADGRE5
CCL5
MAD2L1
BRD2
ARF4
TRAF1
CSF3
MTDH
USP34
WTAP
DTX3L
MIR196A2
MIR215
SNORD24
MIR7-1
HEIH
PRKCQ-AS1
CDK5
TERT
BUB1B
ENTPD1
PRKCB
SPARC
ATF2
CYP1B1
GZMB
KAT2B
CD81
PRDX6
AP2M1
CCR4
CEBPA
CYP1A2
HLA-B
ITGAX
NME1
ROCK2
ATF3
BMP6
CCR2
HDAC7
PER2
JUND
TNFRSF6B
USP18
ATF7
CHRDL1
OTUD7A
CAPG
RASGRP4
CHAF1A
PLAGL2
RASIP1
NFYB
MIRLET7A1
SNHG5
MIR26A1
MIR29C
PSMA3-AS1
TYMS
HDAC3
TNFRSF13B
TTN
CYBA
IGFBP3
KLF4
MAP4K2
PDE4A
PTGDS
TLR9
CXCL10
SHMT1
UBE2D3
CD74
MAN2A1
MSH3
RBX1
RUNX3
CDKN3
MTHFS
CDC34
PMAIP1
SMYD3
SPART
DACH1
DEPTOR
SHARPIN
TXNIP
EAF2
CCL18
CBX8
TRIM52
MIR23A
MIR152
MIR483
MIR503
MIR33B
MIR9-2HG
ENTPD1-AS1
MIR652
MIR362
MIR1537
MIR889
TRIM52-AS1
MIR378I
MIR4286
MIR4492
MIR577
MIR101-2
MIR320C1
MIR378C
MIR421
MIR4772
MIR320B2
MIR4466
MIR151B
MIR645
MIR4454
MIR4785
MIR378D1
MIR378F
PKMP2
FLT4
HMOX1
MPO
UCHL1
HGF
BRCA1
JAK3
PIK3CG
PIM1
STAT2
FOXO3
GLI1
MAX
MYB
NF1
SOD2
UBE2I
VRK1
WT1
LEP
ERCC5
SLIT2
SOX9
TNFRSF10A
BLNK
CDH23
CFLAR
DHCR24
EGR1
HLA-DRA
PRMT5
FOXM1
FSCN1
INPP5D
PRSS3
SIK2
SIRT6
USP1
CUL4B
SUV39H1
AP3D1
FPGS
HSPH1
LGALS3BP
MTA3
CCL17
CSE1L
ETV5
OS9
SUPT5H
WDR48
ANP32B
HOXA9
RFXAP
CIAPIN1
HNRNPH3
MRPL58
SUPT6H
C11orf65
ANP32E
GOLM2
TMEM192
ZNF428
MIR7-3HG
MIR191
OR3A4P
MIR370
ADAMTS9-AS2
NORAD
AFAP1-AS1
SBF2-AS1
MIR1304
LINC00857
MIR363
MIR548D1
MIR548D2
NAALADL2-AS2
ARHGEF35-AS1
KIT
MMP9
LCK
TFRC
DSP
IL6R
RUNX1
CAMK2G
HCK
PDPK1
PTPN6
ALDH1A1
BRD4
CASP9
ENO2
MEF2C
NEDD4
DSC2
HTRA2
WWOX
HES1
HLA-G
TNFSF10
FOXA1
HMMR
NCOR1
SAMHD1
BSCL2
CCR6
CHST11
GPX1
KDM2B
CXCR5
DNTT
HIP1R
PBK
STING1
CCNT1
TBL1X
VTCN1
CD99
NCR2
SERPINB9
TIMD4
DUSP4
PATZ1
CCL8
NT5DC2
ORMDL1
ENKD1
IRX2-DT
SOX2-OT
MALAT1
CYTOR
ZFAS1
BCYRN1
MIR30A
CBR3-AS1
SNHG6
HNRNPUL2-BSCL2
LINC-ROR
MAFA-AS1
CHROMR
HCCAT5
MIR518A2
MIR522
PCBP2-OT1
MIR4491
MIR891A
TP53COR1
MIR10395
MIR10401
IGF1R
PTPN11
MAPK1
EPHB2
SMO
MAP3K7
IL1RN
MLH1
PTPRF
RAC1
FCGR2B
IL1B
MTR
NKX2-1
CCR5
IL7R
MBL2
RIPK2
VCAM1
CXCL12
ETFA
GPNMB
IL12B
IL1A
IL3
IL5
S1PR1
IFNGR2
NAT1
AKR1A1
CX3CR1
CXCR3
IL12A
INHBA
MFAP5
MTRR
NECTIN2
SATB1
SELE
AKR1C1
BCOR
CD70
FABP7
IL15
IL21R
PDK4
SEMA3F
TIA1
IL16
LGMN
PLAGL1
RBCK1
TCN1
BCL2L2
CCL4
IL15RA
BIRC7
CXCL9
IFNA1
NAPSA
DUSP2
IL20
IMMP2L
CCL22
GADD45G
BIK
CBX4
KDM1B
SLC7A4
EPYC
BCAS2
TNFAIP8L2
HOXA11-AS
SMAD5-AS1
TRB
EWSAT1
MIR424
MIR19B1
MIR519D
CYLD-AS1
COX10-DT
PGR-AS1
MIR1234
NTRK2
NOTCH3
CSNK2A1
CASP7
CSNK2B
DICER1
FASLG
APAF1
ETS1
KL
TYMP
FLI1
GNAI1
IDO1
ITCH
NEU1
PPP1CB
SLC16A1
CSNK2A2
GNB1
PTPRO
E2F1
KPNB1
LPP
RACK1
RAD23B
LILRB1
PTX3
SPI1
ACKR3
ARPC2
CES2
F11R
GSTA1
SECISBP2
PCDH10
PHB2
CAPZA2
CAPZB
RREB1
TOMM20
ALYREF
H3-4
APOBEC3B
EIF3I
SLC16A4
USP21
RIOX2
PPARGC1B
PGAM5
MT1G
ZNF267
DLEU1
KCNQ1OT1
MIR30B
MIR128-2
MIR203A
MIR330
MIR301A
MIR340
MIR30D
SNORD118
LINC00963
MIR18B
MIR20B
MIR30C2
CKMT2-AS1
MIR663B
MAP2K1
PPARG
TGFB1
CAT
NFE2L2
SNCA
DNMT3B
PCNA
CCL2
EPHA4
FANCA
GATA3
NOS2
NOS3
RIPK1
IKBKG
MAPK3
MSH2
PMS2
TNFRSF1B
YY1
BRCA2
KMT2A
MYCN
OGG1
CDH11
CYP2C9
KDM6B
MCM2
MCM7
PTS
TTK
CYP2E1
GSTM3
HLA-A
HTR3A
LTF
PIAS1
PML
TIMP1
CD33
CNR2
MST1
ACTC1
BTRC
HLA-C
NCOR2
RPS6
TP53BP1
VAV1
ATG16L1
CCR1
COMMD1
IGF2BP3
INF2
PIAS2
POU2F2
TIMP2
ARHGEF12
BNIP3
CABIN1
MGAT5
PIAS3
SIGLEC1
VEGFD
IGF2BP1
MLH3
NFE2L1
ARHGAP24
PIAS4
ARHGEF11
RNF4
ZMYND8
CAPRIN1
PHOSPHO1
RTN1
ITGA10
CD300A
ZNF276
ONECUT2
CFAP69
C16orf54
PRDM11
RMRP
MIR22
CRNDE
MIR193B
MIR199A2
MIR101-1
MIR381
JPX
LINC00115
CCAT1
MIR147B
MIR663A
MIR525
LINC00654
P2RX5-TAX1BP3
SNORD43
MIR1231
CCL15-CCL14
MIR4284
SNX10-AS1
LINC01232
MIR1244-1
ENSG00000234147
KRAS
AURKB
CHEK1
EPAS1
RHOA
TBK1
ABCC1
CD27
GRN
MMP7
NR4A1
VHL
SHMT2
TRAF3
CD3G
CDC20
CDC6
CHI3L1
CRP
MAPK12
THBS1
TP73
CD86
H2AX
IKBKE
CRBN
CTTN
HAMP
IFNB1
LAMP1
NCOA1
PRKAR2A
TIMP3
BCAR1
DUSP10
EPO
MAPK11
RASSF1
RICTOR
TPSAB1
CAMK1D
ICAM3
KDSR
PER3
RHOH
MVP
PIM2
KIR3DL1
ARAP3
BTG1
EXOC2
RPL30
BOK
CAMK1
CD109
ITSN2
MUC16
MCTS1
MZB1
XCR1
MDFI
CT45A1
HCG27
SCARNA20
MIR4485
MIR1973
MIR6891
CASP8
NT5E
ITGB2
ACTB
GBA1
CSNK1A1
CUL3
DNM1L
LRP2
NLRP3
PRKN
ROR2
ZEB1
CTCF
CYLD
GRK2
PIK3CB
PTPRJ
SETD2
SMC3
HADHB
ADORA2A
EIF4A1
KCNA5
ROR1
SLC11A1
SORL1
TAT
TXNRD2
ABCB7
P4HA2
TAP2
FOXC1
GMNN
NOP56
RNF2
TXNRD1
HLA-DQA1
HSPA4
NAT2
NUDT1
SNAI2
EIF4G2
GNL3
HYAL2
RING1
CCL3
CXCL11
CYFIP1
MT2A
PRPF6
SYNE1
LSP1
MLLT1
MSI1
PELI1
RBFOX2
RRAGC
ZBTB17
AMOT
CCT6B
GGT5
IBTK
ID3
MLLT3
MYBL1
NAIP
RYBP
TET1
CCAR2
EMSY
FRAS1
HNRNPF
LIMD1
MAGEA3
NOP58
TMEM30A
DPY30
FUBP3
MKRN2
P2RY8
TTF1
ZFR
ZNF148
MT1A
OTUD4
SUGP2
TBC1D10C
YAF2
BCORL1
IGHM
PCGF1
UBAP2L
ZNF281
ZNF326
FBXO10
HIGD2A
KLHL6
RC3H2
GPATCH4
YLPM1
FBXL15
ZC3H18
ZNF512
QSER1
PWWP3A
TCL6
MIR181A2
MIR181B1
MIR181C
MIR181D
MCTS2
MIR501
MIR520C
RNY3
MIR518D
MIR520G
NKILA
CTBP1-DT
MIR551B
MIR543
MIR4453HG
TRE-TTC3-1
MIR4735
LOC106627981
LOC100129034
LOC108254682
LOC108254684
MMP2
DNMT3A
SMARCA4
TEK
CD40LG
ANGPT2
VDR
KDM5C
NFATC2
TPT1
ADAM12
ERCC1
UBE2L3
UGCG
HAVCR1
PEX26
PIWIL1
TANK
EBF1
MRC1
RPS3A
UBE2G1
CXCL14
DLEC1
PARP14
HOXD3
MT-CO2
SLFN11
TNFAIP8
LINC00336
MIR133B
MIR29B1
MIR24-1
RNF217-AS1
MIR4306
MIR4422
