# Supplementary material for: In Silico Discovery of a Novel PI3Kδ Inhibitor Incorporating 3,5,7-Trihydroxychroman-4-one Targeting Diffuse Large B-Cell Lymphoma
Source: Int J Mol Sci. 2024 Oct 19;25(20):11250. doi: 10.3390/ijms252011250 (PMC11508633; doi:10.3390/ijms252011250)
Supplement: Supplementary file 1 [file ijms-25-11250-s001.zip › Excel S3 Intersecting genes of Silibinin and DLBCL.xlsx]

## Sheet: Sheet1
TOP2A
ABCB1
CYP1B1
TERT
STAT1
VEGFC
HGF
BCL2
MAPK11
VEGFA
AURKA
EIF4A1
IRAK1
ADORA2A
MMP9
SYK
MTOR
PIK3CD
PIK3CB
PIK3CG
PIK3CA
